# Supplementary material for: Characterization and Determination of Nanoparticles in Commercial Processed Foods
Source: Foods. 2021 Aug 28;10(9):2020. doi: 10.3390/foods10092020 (PMC8465140; doi:10.3390/foods10092020)
Supplement: Supplementary file 1 [file foods-10-02020-s001.zip]

Archive with 1 entries (1 files):
- foods-1339244-SI.pdf
